# Supplementary material for: A bifurcated palea mutant infers functional differentiation of WOX3 genes in flower and leaf morphogenesis of barley
Source: AoB Plants. 2022 May 5;14(3):plac019. doi: 10.1093/aobpla/plac019 (PMC9162124; doi:10.1093/aobpla/plac019)
Supplement: plac019_suppl_Supplementary_Data [file plac019_suppl_supplementary_data.xlsx]

## Sheet: Fig. 2b
	Leaf length (cm)	1st leaf			2nd leaf
		KN29	bip	nld1	KN29	bip	nld1
	sample1	16.6	14.3	8.9	23.2	22.7	18.3
	sample2	17.1	15.4	11.1	25.6	21.5	16.6
	sample3	17.7	13.8	12.3	23.4	22.7	18.2
	sample4	14.3	8.5	12.5	21.7	16.2	18.1
	sample5	12.1	10.6	11.1	20.4	21	17.2
	sample6	13.5	12.4	12.9	23.3	19.9	18.2
	sample7	17	14	10.6	24.9	20.6	17
	sample8	13	13.2	12.8	21.9	22.3	20.6
	sample9	12.8	9.2	12.2	21.3	18.2	19
	sample10	14	12.1	12.3	21.3	21.1	18

## Sheet: Fig. 2c
	Leaf width (mm)	1st leaf			2nd leaf
		KN29	bip	nld1	KN29	bip	nld1
	sample1	9.02	7.95	4.98	9.55	8.4	5.22
	sample2	8.4	7.96	5.55	9.06	8.67	5.96
	sample3	9.05	7.37	5.69	9.56	8.09	5.95
	sample4	8.15	5.7	5.47	8.73	5.69	5.8
	sample5	7.55	7.58	5.09	7.79	7.34	5.77
	sample6	8.32	7.2	5.6	8.77	7.32	5.93
	sample7	7.95	5.91	4.91	9.13	6.93	5
	sample8	8.74	6.41	6.12	8.94	6.66	6.01
	sample9	7.89	6.2	5.35	9.21	6.22	5.88
	sample10	7.77	6.04	5.48	7.93	7.09	6.63

## Sheet: Fig.2i
	Distance (μm)	Trichome		Stomata
		KN29	bip	KN29	bip
	Sample 1	275.995	323.372	104.859	138.866
	Sample 2	257.142	770.08	111.024	136.893
	Sample 3	210.194	327.301	127.199	107.784
	Sample 4	259.312	835.943	135.936	153.509
	Sample 5	192.39	288.364	129.13	116.509
	Sample 6	223.556	560.262	129.13	84.667
	Sample 7	212.801	402.942	129.13	133.01
	Sample 8	329.269	368.007	118.546	101.046
	Sample 9	298.414	573.787	116.521	97.092
	Sample 10	199.088	844.665	74.764	134.037
	Sample 11	274.759	404.873	97.092	112.626
	Sample 12	255.489	472.069	111.667	90.296
	Sample 13	267.133	393.324	126.273	80.635
	Sample 14	336.124		147.602	106.814
	Sample 15	125.243		111.688	82.53
	Sample 16	189.442		185.437	85.459
	Sample 17			100.019	117.576
	Sample 18			101.983	119.421
	Sample 19			126.217	138.849
